# Supplementary material for: Implementation strategies for the patient safety reporting system using Consolidated Framework for Implementation Research: a retrospective mixed-method analysis
Source: BMC Health Serv Res. 2022 Mar 28;22:409. doi: 10.1186/s12913-022-07822-9 (PMC8962011; doi:10.1186/s12913-022-07822-9)
Supplement: Supplementary file 1 — Additional file 1. Strategies identified for patient safety reporting system using the consolidated framework for implementation research [file 12913_2022_7822_MOESM1_ESM.xlsx]

## Sheet: table2
	Adittional table 1. Strategies identified for patient safety reporting system using using the consolidated framework for implementation research (CFIR)
	Domain	construct1	construct2	~2003	2004	2005	2006	2007	2008	2009	2010	2011	2012	2013	2014	2015	2016	2017	2018	2019
	1. Intervention characteristics	A_Intervention Source			Staffing dupty director as the director of the safety department
		C_Relative Advantage						starting monthly published safety news by safety department for all staffs
		C_Relative Advantage						patient safety training for all staffs are enforced easy to get trained.
		D_Adaptability							revision of report form easy to report by frontline staff
		C_Relative Advantage	D_Adaptability							recommendation to report any types or degrees of incidents
		C_Relative Advantage								recommendation policy for reporting
		D_Adaptability	H_Cost							new reporting forms are created with suitability of intervention related incident
		C_Relative Advantage									recommendation policy for physician's reporting
		C_Relative Advantage											report policy that any individual is not punished regarding reports; reports are only used for patient safety and organisational learning
		D_Adaptability	H_Cost														revision of report form easy to report by frontline staff
		D_Adaptability	C_Relative Advantage														implementation of an annonymous report system
		C_Relative Advantage															Instruction of annonymous report with any involved individuals including reporter
	2. Outer settings	A_Patient Needs & Resources	D_External Policy & Incentives	receiving a certification of Special Functioning Hospital in Japan.
		D_External Policy & Incentives		social needs for patient safety developed by sensational press series of a severe accident in healthcare in Japan
		A_Patient Needs & Resources	D_External Policy & Incentives	requirement to establish patient safety policy for all hospitals in Japan by the government
		A_Patient Needs & Resources	D_External Policy & Incentives	requirement to staff the trained safety manager in Special Functioning Hospital by the government
		A_Patient Needs & Resources	D_External Policy & Incentives		requirement to report the defined incident of the institution to Japanese Council for Qality Health Care
		D_External Policy & Incentives				Establishment of Japanese Society for Quality and Safety in Healthcare
		A_Patient Needs & Resources	D_External Policy & Incentives				receiving a certification from Japan Council for Quality Health Care
		D_External Policy & Incentives						additional requirement to establich a safety management committee and patient safety policy
		D_External Policy & Incentives						additional requirement of patient safety training for all staffs
		C_Peer Pressure						annual peer review system of safety management between private academic hosiptals
		D_External Policy & Incentives											requirement to establish the safety department and to staff trained safety manager by the insurance system
		A_Patient Needs & Resources													the sensational intervention related accidents in other SFH in Japan pressed by media
		D_External Policy & Incentives														establishment of the law of accident investigation in healthcare in Japan
		D_External Policy & Incentives															additional requirement to staff the full-time physician, pharmacist and nurse in safety department of SFH
		D_External Policy & Incentives															additional requirement to staff dupty director of the hospital as the safety management responsibility of SFHs
		D_External Policy & Incentives															government declaration of the patient safety policy in SFHs
		C_Peer Pressure															annual peer review system of safety management between SFHs
		A_Patient Needs & Resources																	patient safety summit in Tokyo
		D_External Policy & Incentives																	getting a certification from Joint Commission International
	3. Inner Settings	E_1_Leadership Engagement			Staffing dupty director as the director of the safety department
		B_Networks & Communications						establishment of patient safety policy and safety management committee in the institution
		E_2_Available Resources	E_3_Access to Knowledge & Information					patient safety training for all staffs
		C_Culture						reviewing all mortality in the hospital by safety management
		D_5_Goals and Feedback	E_3_Access to Knowledge & Information					starting safety news published monthly by safety department for all staffs including feedback of reporting context
		D_4_Organizational Incentives & Rewards						annual target of safety department is to enhance the reporting culture and foster the safety culture
		D_5_Goals and Feedback	E_3_Access to Knowledge & Information					unclosed morbidity and mortality conference
		D_5_Goals and Feedback	D_3_Relative Priority						feedback of the reporting were included in safety news
		D_3_Relative Priority										development of safety policy, that includes improvement, organization learning, pertnership for patient safety
		C_Culture	D_6_Learning Climate										report policy that any individual is not punished regard with reports and reports are only used for patient safety and organizational learning
		D_6_Learning Climate											reporting policy of open disclosure for the patient
		D_4_Organizational Incentives & Rewards											Annual reporting award
		D_1_Tension for Change													enhanced movement for patient safety from the sensational report of accident in Japan
		E_Readiness for Implementation													staffing the full-time pharmacist in the safety department
		C_Culture													Establishment of morbidity and mortality conference for minimally invasive surgery
		E_Readiness for Implementation														staffing the full-time professor of physician in the safety department
		D_4_Organizational Incentives & Rewards	C_Culture													recommendation of a good job report in the reporting system
		D_3_Relative Priority														system were developed to get compliance with the law of medical accident investigation
		B_Networks & Communications															implementation of annonymous report system
		D_6_Learning Climate																incident investigation with involved stakeholder in safety conference
		C_Culture																	conduct the survey on patient safety culture
	4. Characteristics of individuals	A_Knowledge & Beliefs about the Intervention						starting safety news published monthly by safety department for all staffs
		A_Knowledge & Beliefs about the Intervention						training of all staffs about patient safety
		A_Knowledge & Beliefs about the Intervention							distribution a safety hand book to all staffs
		C_Individual Stage of Change								policy of the patient engagement needs from safety department
		A_Knowledge & Beliefs about the Intervention											strengthening the authority and responsibility for safety manager in each department
		B_Self-efficacy														recommendation of good job report in reporting system
		D_Individual Identification with Organization	B_Self-efficacy														implementation of annonymous report system
		B_Self-efficacy																incident investigation with involved stakeholder in safety conference
	5. Process	B_Engaging			availability of reporting for all staff in hospital
		A_Planning			demand to report the defined occurrence to Japanese Council for Qality Health Care
		C_Executing	D_Reflecting & Evaluating					starting safety news published monthly by safety department for all staffs
		D_Reflecting & Evaluating	B_Engaging					unclosed morbidity and mortality conference
		A_Planning						patient safety training for all staffs every year
		B_Engaging	C_Executing					training of all staffs about patient safety
		B_Engaging							distribution of a safety hand book to all staffs
		D_Reflecting & Evaluating							revision of report form easy to report by frontline staff for several times
		D_Reflecting & Evaluating							feedback of the reporting were included in safety news
		B_Engaging											report policy that any individual is not punished regard with reports
		B_3_Champions											Annual reporting award started
		B_2_Formally Appointed Internal Implementation Leaders														staffing the full-time professor of physician in the safety department
		A_Planning														system development of the medical accident investigation
